# Supplementary material for: A Systematically Assembled Signature of Genes to be Deep-Sequenced for Their Associations with the Blood Pressure Response to Exercise
Source: Genes (Basel). 2019 Apr 11;10(4):295. doi: 10.3390/genes10040295 (PMC6523684; doi:10.3390/genes10040295)
Supplement: Supplementary file 1 [file genes-10-00295-s001.zip]

Archive with 1 entries (1 files):
- genes-471006-supplementary.xlsx
