# Supplementary material for: A Systematically Assembled Signature of Genes to be Deep-Sequenced for Their Associations with the Blood Pressure Response to Exercise
Source: Genes (Basel). 2019 Apr 11;10(4):295. doi: 10.3390/genes10040295 (PMC6523684; doi:10.3390/genes10040295)
Supplement: Supplementary file 1 [file genes-10-00295-s001.zip › genes-471006-supplementary.xlsx]

## Sheet: Panel
Supplemental Digital Content 1. Table S1. The Prioritized Panel of 154 Blood Pressure Genes from a Systematic Review of the Literature by the Four A Priori Criteria Combined with Our Preliminary Work
1. Genes (n=11) in major blood pressure regulatory pathways associated with the blood pressure response to exercise					Author, Date
Gene Name	Gene Symbol	Chromosome Location	PMID	Reference Number
actinin alpha 3	ACTN3	11q13.1	26107372	[33]	Deschamps, 2015
adrenoceptor alpha 1A	ADRA1A	8p21.2	25544888	[38]	Nunes, 2014
adrenoceptor alpha 2A	ADRA2A	10q25.2	25544888	[38]	Nunes, 2014
adrenoceptor alpha 2B	ADRA2B	2q11.1	25544888	[38]	Nunes, 2014
adrenoceptor beta 3	ADRB3	8p11.23	12917707	[40]	Shiwaku, 2003
angiogenin	ANG	14q11.1-q11.2	11247919	[39]	Rivera, 2001
arganine vasopressin receptor 1A	AVPR1A	12q14.2	20142561	[37]	Masuki, 2010
bradykinin receptor B2	BDKRB2	14q32.2	25544888	[38]	Nunes, 2014
CD 36 molecule	CD36	7q11.2	26830498	[36]	Jayewardene, 2015
prolactin releasing hormone receptor	PRLHR (GPR10)	10q26.13	14691196	[34]	Franks, 2004
troponin 2, cardiac type	TNNT2	1q32	19880069	[35]	Heradien, 2009
2. Genes (n=18) in major blood pressure regulatory pathways associated with hypertension in genome wide association studies
Gene Name	Gene Symbol	Chromosome Location	PMID	Reference Number
adiponectin, C1Q and collagen domain containing	ADIPOQ	3q27	20516205	[45]	Ong, 2010
butyrophilin subfamily 2 member A1	BTN2A1	6p22.1	25279152	[44]	Murakata, 2014
castor zinc finger 1	CASZ1	1p36.22	25249183	[43]	Lu, 2014
cytochrome P450 family 21 subfamily A member 2	CYP21A2	6p21.33	25249183	[43]	Lu, 2014
fibroblast rowth factor 5	FGF5	4q21.21	25249183	[43]	Lu, 2014
granzyme B	GZMB	14q12	25785607	[42]	Huan, 2015
glutathione S-transferase theta 1	GSTT1	22q11.23	30420646	[46]	Rong, 2018
potassium voltage-gated channel subfamily J member 2	KCNJ2	17q24.3	25785607	[42]	Huan, 2015
potassium voltage-gated channel subfamily Q member 1	KCNQ1	11p15.5	26678516	[47]	Zhang, 2015
Mov10 RISC complex RNA helicase	MOV10	1p13.2	25249183	[43]	Lu, 2014
myeloid associated differentiation marker	MYADM	19q13.42	25785607	[42]	Huan, 2015
Neuropeptide Y (locus)	NPY Locus	7p15.1	23021333	[47]	Zhang, 2012
phosphatase and actin regulator 1	PHACTR1	6p24.1	25469260	[41]	Fujimaki, 2015
proline and serine rich coiled-coil 1	PSRC1	1p13.3	25469260	[41]	Fujimaki, 2015
solute carrier family 31 member 2	SLC31A2	9q32	25785607	[42]	Huan, 2015
SWI/SNF related, matrix associated, actin dependent regulator of chromatin, subfamily a, member 4	SMARCA4	19p13.2	25469260	[41]	Fujimaki, 2015
T-cell activation RhoGTPase activating protein	TAGAP	6q25.3	25785607	[42]	Huan, 2015
transcription factor 21	TCF21	6q23.2	25469260	[41]	Fujimaki, 2015
3. Genes (n=28) in major blood pressure regulatory pathways associated with the blood pressure response to pharmacotherapy
Gene Name	Gene Symbol	Chromosome Location	PMID	Reference Number
ATP binding cassette subfamily C member 9	ABCC9	12p12.1	24192120	[59]	Kamide, 2013
angiotensin I converting enzyme 2	ACE2	Xp22.2	27121444	[49]	Chen, 2016
adrenoceptor alpha 2C	ADRA2C	4p16.3	17410123	[50]	Bruck, 2007
APC down-regulated 1	APCDD1	18p11.22	24192120	[59]	Kamide, 2013
apelin	APLN	Xq26.1	26125862	[67]	Jia, 2015
calcium voltage-gated channel subunit alpha1 C	CACNA1C	12p13.33	19225208	[60]	Kamide, 2009
calcium voltage-gated channel subunit alpha1 D	CACNA1D	3p21.1	19225208	[60]	Kamide, 2009
calcium/calmodulin dependent protein kinase ID	CAMK1D	10p13	25410890	[56]	Frau, 2014
carboxylesterase 1	CES1	16q12.2	16419644	[66]	Geshi, 2005
cytochrome P450 family 2 subfamily C member 9	CYP2C9	10q23.33	16541193	[51]	Chen, 2006
G protein-coupled receptor kinase 4	GRK4	4p16.3	19119263	[58]	Bhatnagar, 2009
glutathione S-transferase mu 1	GSTM1	1p13.3	21278620	[65]	Guo, 2011
potassium voltage-gated channel subfamily H member 2	KCNH2	7q36.1	23613831	[62]	He, 2013
potassium voltage-gated channel subfamily J member 11	KCNJ11	11p15.1	21765448	[57]	Duan, 2011
lanosterol synthase (2,3-oxidosqualene-lanosterol cyclase)	LSS	21q22.3	21106941	[68]	Lanzani, 2010
5-methyltetrahydrofolate-homocysteine methyltransferase	MTR	1q43	15148588	[69]	Zhang, 2004
nuclear mitotic apparatus protein 1	NUMA1	11q13.4	24192120	[59]	Kamide, 2013
orosomucoid 1	ORM1	9q32	23940561	[52]	Chen, 2013
phosphodiesterase 4D	PDE4D	5q12	23778321	[53]	Anthony, 2013
phosphatidylinositol binding clathrin assembly protein	PICALM	11q14.2	24192120	[59]	Kamide, 2013
prolylcarboxypeptidase	PRCP	11q14.1	20079160	[70]	Zhang, 2009
renin	REN	1q32.1	19509012	[61]	Konoshita, 2009
regulator of G-protein signaling 2	RGS2	1q31.2	25849301	[63]	He, 2015
solute carrier family 14 member 2	SLC14A2	18q12.3	17344938	[64]	Hong, 2007
serine/threonine kinase 39	STK39	2q24.3	21993215	[54]	Donner, 2012
tetratricopeptide repeat, ankyrin repeat and coiled-coil containing 2	TANC2	17q23.2-q23.3	24192120	[59]	Kamide, 2013
YEATS domain containing 4	YEATS4	12q15	22350108	[55]	Duarte, 2013
Yip1 domain family member 1	YIPF1	1p32.3	24192120	[59]	Kamide, 2013
4a. Genes (n=27) in major blood pressure regulatory pathways associated with physical activity and/or obesity in genome wide association studies
Gene Name	Gene Symbol	Chromosome Location	PMID	Reference Number
ATP binding cassette subfamily G member 2	ABCG2	4q22	25705163	[80]	Sull, 2014
B-cell CLL/lymphoma 11A	BCL11A	2p16.1	26599349	[77]	Kong, 2015
coiled-coil domain containing 155	CCDC155	19q13.33	26920376	[83]	Wang, 2016
CDK5 regulatory subprotein 1 like 1	CDKAL1	6p22.3	26634513	[84]	Wei, 2015
cyclin-dependent kinase inhibitor 2A/B	CDKN2A/B	9p21	26634513	[84]	Wei, 2015
C-reactive protein, pentraxin-related	CRP	1q23.2	22614460	[73]	Flores-Alfaro, 2012
cullin 9	CUL9	6p21.1	23375658	[71]	Andreassen, 2013
fibroblast growth factor	FGF21	19q13.33	20717167	[76]	Kaess, 2010
GATA binding protein 2	GATA2	3q21.3	24786211	[79]	Muiya, 2014
insulin like growth factor 2 mRNA binding protein 2	IGF2BP2	3q27.2	25606423	[82]	Wang, 2014
interleukin 6	IL6	7p21	25815341	[81]	Teixeira, 2015
inositol hexakisphosphate kinase 3	IP6K3	6p21.31	26920376	[83]	Wang, 2016
inositol 1,4,5-trisphosphate receptor type 3	ITPR3	6p21	26920376	[83]	Wang, 2016
latrophilin 3	LPHN3	4	26634513	[84]	Wei, 2015
mitochondrially encoded cytochrome c oxidase I	MT-CO1	mitochondrial membrane	25153900	[72]	Flaquer, 2014
mitochondrially encoded NADH dehydrogenase 1	MT-ND1	mitochondrial membrane	25153900	[72]	Flaquer, 2014
melatonin receptor 1B	MTNR1B	11q21-q22	26599349	[77]	Kong, 2015
5'-nucleotidase, cytosolic II	NT5C2	10q24.32	22071413	[74]	Hotta, 2012
PBX/knotted 1 homeobox 2	PKNOX2	11q24.2	23375658	[71]	Andreassen, 2013
patatin like phospholipase domain containing 3	PNPLA3	22q13.31	26634513	[84]	Wei, 2015
proopiomelanocortin	POMC	2p23.3	9806554	[75]	Hager, 1998
RPGRIP1 like	RPGRIP1L	16q12.2	20502693	[85]	Zeller, 2010
ras responsive element binding protein 1	RREB1	6p25	26920376	[83]	Wang, 2016
catalytic subunit of the oligosaccharyltransferase complex	STT3A	11q23.3	23375658	[71]	Andreassen, 2013
transcription factor 7 like 2	TCF7L2	10q25.3	26634513	[84]	Wei, 2015
transmembrane protein 182	TMEM182	2q12.1	24903457	[78]	Kim, 2014
ubiquitin conjugating enzyme E2 E2	UBE2E2	3p24.2	26634513	[84]	Wei, 2015
4b. Genes (n=29) in major blood pressure regulatory pathways associated with blood pressure, physical activity, and/or obesity in non-genome wide association studies
Gene Name	Gene Symbol	Chromosome Location	PMID	Reference Number
ADAM metallopeptidase with thrombospondin type 1 motif 9	ADAMTS9	3p14.1	27618452	[87]	Ehret, 2016
bromodomain adjacent to zinc finger domain 1B	BAZ1B	7q11.23	28472315	[86]	Akitunde, 2017
carbohydrate sulfotransferase 12	CHST12	7p22.3	27618452	[87]	Ehret, 2016
crystallin alpha a	CRYAA	21q22.3	27618452	[87]	Ehret, 2016
casein kinase 1 gamma 3	CSNK1G3	5q23.2	27618452	[87]	Ehret, 2016
chymotrypsinogen B2	CTRB2	16q23.1	28472315	[86]	Akitunde, 2017
cullin 3	CUL3	2q36.2	28002404	[88]	Wahl, 2017
dopamine-beta hydroxilase	DBH	9q34.2	27618452	[87]	Ehret, 2016
ELAV like RNA binding protein 3	ELAVL3	19p13.2	27618452	[87]	Ehret, 2016
FYVE, RhoGEF and PH domain containing 5	FGD5	3p25.1	27618452	[87]	Ehret, 2016
HLA complex P5	HCP5	6p21.33	28472315	[86]	Akitunde, 2017
human immunodeficiency virus type I enhancer binding protein 3	HIVEP3	1p34.2	27618452	[87]	Ehret, 2016
insulin receptor	INSR	19p13.2	27618452	[87]	Ehret, 2016
leucine rich repeat containing 10B	LRRC10B	11q12.2	27618452	[87]	Ehret, 2016
Meis homeobox 1	MEIS1	2p14	28472315	[86]	Akitunde, 2017
muscle RAS oncogene homolog	MRAS	3q22.3	28472315	[86]	Akitunde, 2017
neural precursor cell expressed, developmentally down-regulated 4, E3 ubiquitin protein ligase	NEDD4	15q21.3	28002404	[88]	Wahl, 2017
natriuretic peptide A	NPPA	1p36.22	28002404	[88]	Wahl, 2017
pappalysin 2	PAPPA2	1q25.2	28472315	[86]	Akitunde, 2017
kelch like family member 3	PHA2D	5q31.2	28002404	[88]	Wahl, 2017
polyribonucleotide nucleotidyltransferase 1	PNPT1	2p16.1	27618452	[87]	Ehret, 2016
proteasome 26S subunit, non-ATPase 5	PSMD5	9q33.2	27618452	[87]	Ehret, 2016
sodium channel epithelial 1 beta subunit	SCNN1B	16p12.2	28002404	[88]	Wahl, 2017
sodium channel epithelial 1 gamma subunit	SCNN1G	16p12.2	28002404	[88]	Wahl, 2017
SET binding protein 1	SETBP1	18q12.3	27618452	[87]	Ehret, 2016
TBC1 domain family member 1	TBC1D1	4q14	27618452	[87]	Ehret, 2016
tripartite motif containing 36	TRIM36	5q22.3	27618452	[87]	Ehret, 2016
zinc finger C3HC-type containing 1	ZC3HC1	7q32.2	27618452	[87]	Ehret, 2016
zinc finger and SCAN domain containing 2	ZSCAN2	15q25.2	28472315	[86]	Akitunde, 2017
5. Genes (n=41) from the prioritized blood pressure and exercise gene panel in our preliminary work
Gene Name	Gene Symbol	Chromosome Location	PMID 27940662, 29180482, 30706700	Reference Number [27-29]	Cilhoroz 2019; Pescatello 2016,2017
angiotensin I converting enzyme	ACE	17q23.3
adducin 1	ADD1	4p16.3
adrenomedullin	ADM	11p15.4
adrenoceptor beta 1	ADRB1	10q25.3
adrenoceptor beta 2	ADBR2	5q31-q32
angioteninogen	AGT	1q42.2
angiotensin II receptor type 1	AGTR1	3q24
adenosine monophosphate deaminase 1	AMPD1	1p13
apolipoprotein E	APOE	19q13.2
ATPase plasma membrane Ca2+ transporting 1	ATP2B1	12q21.3
cholinergic receptor muscarinic 2	CHRM2	7q31-q35
chloride voltage-gated channel 6	CLCN6	1p36
cytochrome B5 reductase 2	CYB5R2	11p15.4
cytochrome b-245 alpha chain	CYBA	16q24
cytochrome P450 family 11 subfamily B member 2	CYP11B2	8q21-q22
cytochrome P450 family 17 subfamily A member 1	CYP17A1	10q24.3
cytochrome P450 family 2 subfamily D member 6	CYP2D6	22q13.1
endothelin 1	EDN1	6p24.1
endothelin 3	EDN3	20q13.2-q13.3
coagulation factor V	F5	1q23
fatty acid binding protein 2	FABP2	4q28-q31
fat mass and obesity associated	FTO	16.12.2
furin, paired basic amino acid cleaving enzyme	FURIN	15q26.1
GNAS complex locus	GNAS	20q13.3
G protein subunit beta 3	GNB3	12p13
guanylate cyclase 1 soluble subunit alpha	GUCY1A3	4q32.1
guanylate cyclase 1 soluble subunit beta	GUCY1B3	4q32.1
leptin receptor	LEPR	1p31
lipoprotein lipase	LPL	8p22
methylenetetrahydrofolate reductase	MTHFR	1p36.3
ELK3, ETS transcription factor	NET (ELK3)	12q23
nitric oxide synthase 3	NOS3	7q36
natriuretic peptide B	NPPB	1p36.2
natriuretic peptide receptor 3	NPR3	5p13.3
protein kinase D1	PRKD1	14q11
solute carrier family 39 member 8	SLC39A8	4q24
solute carrier family 4 member 4	SLC4A4	4q21
solute carrier family 4 member 7	SLC4A7	3p22
transforming growth factor beta 1	TGFB1	19q13.1
arganine vasopressin receptor 1A	V1a (AVPR1A)	12q14.2
vascular endothelial growth factor A	VEGFA	6p12
